# Supplementary material for: A remarkable new species of Alloscorpiops Vachon, 1980 from a cave in Vietnam (Scorpiones, Euscorpiidae, Scorpiopinae)
Source: Zookeys. 2015 Apr 27;(500):73–82. doi: 10.3897/zookeys.500.9421 (PMC4432241; doi:10.3897/zookeys.500.9421)
Supplement: XML Treatment for Alloscorpiops [file zookeys.500.9421-treatment1.xml]

<!DOCTYPE tp:taxon-treatment
  PUBLIC "-//TaxonX//DTD Taxonomic Treatment Publishing DTD v0 20100105//EN" "tax-treatment-NSO.dtd">
<tp:taxon-treatment xmlns:tp="http://www.plazi.org/taxpub"><tp:treatment-meta><kwd-group><label>Taxon classification</label><kwd><named-content content-type="kingdom">Animalia</named-content></kwd><kwd><named-content content-type="order">Scorpiones</named-content></kwd><kwd><named-content content-type="family">Euscorpiidae</named-content></kwd></kwd-group><mixed-citation publication-type="journal"><person-group><name><surname>Lourenço</surname><given-names>Wilson R.</given-names></name><name><surname>Pham</surname><given-names>Dinh-Sac</given-names></name></person-group><article-title>A remarkable new species of <italic><tp:taxon-name><tp:taxon-name-part taxon-name-part-type="genus">Alloscorpiops</tp:taxon-name-part></tp:taxon-name></italic> Vachon, 1980 from a cave in Vietnam (<tp:taxon-name><tp:taxon-name-part taxon-name-part-type="order">Scorpiones</tp:taxon-name-part></tp:taxon-name>, <tp:taxon-name><tp:taxon-name-part taxon-name-part-type="family">Euscorpiidae</tp:taxon-name-part></tp:taxon-name>, <tp:taxon-name><tp:taxon-name-part taxon-name-part-type="subfamily">Scorpiopinae</tp:taxon-name-part></tp:taxon-name>)</article-title><source>Zookeys</source><day>27</day><month>4</month><year>2015</year><volume>2015</volume><issue>500</issue><fpage>73</fpage><lpage>82</lpage><pub-id pub-id-type="doi">10.3897/zookeys.500.9421</pub-id></mixed-citation></tp:treatment-meta><tp:nomenclature><label>Genus</label><tp:taxon-name>
                            <tp:taxon-name-part taxon-name-part-type="genus">Alloscorpiops</tp:taxon-name-part>
                        </tp:taxon-name><tp:taxon-authority>Vachon, 1980</tp:taxon-authority></tp:nomenclature><tp:treatment-sec sec-type="Diagnosis of the new species"><title>Diagnosis of the new species.</title><p>The new species shows several of the characteristics already defined for the genus <italic><tp:taxon-name><tp:taxon-name-part taxon-name-part-type="genus">Alloscorpiops</tp:taxon-name-part></tp:taxon-name></italic> (<xref ref-type="bibr" rid="B16">Vachon 1980</xref>; <xref ref-type="bibr" rid="B9">Soleglad and Sissom 2001</xref>). It presents, however, a small size relative to other species of the genus, male 20.9 mm in total length and a very pale yellow coloration. The new species is characterized by the trichobothrial patterns of some ‘territories’ or series. Femur with three trichobothria: dorsal, internal and external. Patella with two dorsal, one internal, 14 ventral and only 21 external trichobothria. Chela-hand with an unusual number of 9 ventral trichobothria, two dorsal (<bold>Dt</bold>, <bold>Db</bold>), two internal (<bold>ib</bold>, <bold>it</bold>), <bold>Est</bold>, five <bold>Et</bold>, <bold>Esb</bold> and three trichobothria in the <bold>Eb</bold> series. The annular ring is very weakly marked. Pectines with 9-9 teeth and absence of fulcra.</p></tp:treatment-sec><ref-list><ref id="B16"><mixed-citation xmlns:xlink="http://www.w3.org/1999/xlink" xlink:type="simple"><person-group><name name-style="western"><surname>Vachon</surname><given-names>M</given-names></name></person-group> (<year>1980</year>) <article-title>Essai d’une classification sous-générique des Scorpions du genre <italic><tp:taxon-name><tp:taxon-name-part taxon-name-part-type="genus">Scorpiops</tp:taxon-name-part></tp:taxon-name></italic> Peters, 1861 (<tp:taxon-name><tp:taxon-name-part taxon-name-part-type="class">Arachnida</tp:taxon-name-part></tp:taxon-name>, <tp:taxon-name><tp:taxon-name-part taxon-name-part-type="class">Scorpionida</tp:taxon-name-part></tp:taxon-name>, <tp:taxon-name><tp:taxon-name-part taxon-name-part-type="family">Vaejovidae</tp:taxon-name-part></tp:taxon-name>).</article-title><source>Bulletin du Muséum national d’Histoire naturelle</source>, <publisher-loc>Paris</publisher-loc> (<series>4e sér.</series>) <volume>2</volume>: <fpage>143</fpage>–<lpage>160</lpage>.</mixed-citation></ref><ref id="B9"><mixed-citation xmlns:xlink="http://www.w3.org/1999/xlink" xlink:type="simple"><person-group><name name-style="western"><surname>Soleglad</surname><given-names>ME</given-names></name><name name-style="western"><surname>Sissom</surname><given-names>WD</given-names></name></person-group> (<year>2001</year>) <article-title>Phylogeny of the family <tp:taxon-name><tp:taxon-name-part taxon-name-part-type="family">Euscorpiidae</tp:taxon-name-part></tp:taxon-name> Laurie, 1896 (<tp:taxon-name><tp:taxon-name-part taxon-name-part-type="order">Scorpiones</tp:taxon-name-part></tp:taxon-name>): a major revision.</article-title> In: <person-group><name name-style="western"><surname>Fet</surname><given-names>V</given-names></name><name name-style="western"><surname>Selden</surname><given-names>PA</given-names></name></person-group> (<role>Eds</role>) <source>Scorpions 2001. In memoriam Gary A. Polis</source>. <publisher-name>British Arachnological Society</publisher-name>, <publisher-loc>Burnham Beeches, Bucks</publisher-loc>, <fpage>25</fpage>–<lpage>111</lpage>.</mixed-citation></ref></ref-list></tp:taxon-treatment>
