# Supplementary material for: A remarkable new species of Alloscorpiops Vachon, 1980 from a cave in Vietnam (Scorpiones, Euscorpiidae, Scorpiopinae)
Source: Zookeys. 2015 Apr 27;(500):73–82. doi: 10.3897/zookeys.500.9421 (PMC4432241; doi:10.3897/zookeys.500.9421)
Supplement: XML Treatment for Alloscorpiops (Alloscorpiops) troglodytes [file zookeys.500.9421-treatment2.xml]

<!DOCTYPE tp:taxon-treatment
  PUBLIC "-//TaxonX//DTD Taxonomic Treatment Publishing DTD v0 20100105//EN" "tax-treatment-NSO.dtd">
<tp:taxon-treatment xmlns:tp="http://www.plazi.org/taxpub"><tp:treatment-meta><kwd-group><label>Taxon classification</label><kwd><named-content content-type="kingdom">Animalia</named-content></kwd><kwd><named-content content-type="order">Scorpiones</named-content></kwd><kwd><named-content content-type="family">Euscorpiidae</named-content></kwd></kwd-group><mixed-citation publication-type="journal"><person-group><name><surname>Lourenço</surname><given-names>Wilson R.</given-names></name><name><surname>Pham</surname><given-names>Dinh-Sac</given-names></name></person-group><article-title>A remarkable new species of <italic><tp:taxon-name><tp:taxon-name-part taxon-name-part-type="genus">Alloscorpiops</tp:taxon-name-part></tp:taxon-name></italic> Vachon, 1980 from a cave in Vietnam (<tp:taxon-name><tp:taxon-name-part taxon-name-part-type="order">Scorpiones</tp:taxon-name-part></tp:taxon-name>, <tp:taxon-name><tp:taxon-name-part taxon-name-part-type="family">Euscorpiidae</tp:taxon-name-part></tp:taxon-name>, <tp:taxon-name><tp:taxon-name-part taxon-name-part-type="subfamily">Scorpiopinae</tp:taxon-name-part></tp:taxon-name>)</article-title><source>Zookeys</source><day>27</day><month>4</month><year>2015</year><volume>2015</volume><issue>500</issue><fpage>73</fpage><lpage>82</lpage><pub-id pub-id-type="doi">10.3897/zookeys.500.9421</pub-id></mixed-citation></tp:treatment-meta><tp:nomenclature><tp:taxon-name>
                                <tp:taxon-name-part taxon-name-part-type="genus">Alloscorpiops</tp:taxon-name-part>
                                (<tp:taxon-name-part taxon-name-part-type="subgenus">Alloscorpiops</tp:taxon-name-part>)
                                <tp:taxon-name-part taxon-name-part-type="species">troglodytes</tp:taxon-name-part>
                                <object-id xmlns:xlink="http://www.w3.org/1999/xlink" content-type="zoobank" xlink:type="simple">http://zoobank.org/299E145C-F085-4012-B8D4-B66EBBF7A616</object-id>
                            </tp:taxon-name><tp:taxon-status xmlns:xlink="http://www.w3.org/1999/xlink" xlink:type="simple">sp. n.</tp:taxon-status><xref ref-type="fig" rid="F1">Figs 1–6</xref><xref ref-type="fig" rid="F2">, 7–13</xref></tp:nomenclature><tp:treatment-sec sec-type="Type materials"><title>Type materials.</title><p>Vietnam, Song Thanh Nature Reserve, Cha Vanh Commune, Nam Giang District, inside cave (Fig. <xref ref-type="fig" rid="F3">14</xref>), approximately 60 m from entry, 20/XII/1958 (B. Dejenböl). Male Holotype. Deposited in the Muséum national d’Histoire naturelle, Paris.</p><fig id="F1" position="float" orientation="portrait"><label>Figures 1–6.</label><caption><p><italic><tp:taxon-name><tp:taxon-name-part taxon-name-part-type="genus">Alloscorpiops</tp:taxon-name-part> <tp:taxon-name-part taxon-name-part-type="species">troglodytes</tp:taxon-name-part></tp:taxon-name></italic> sp. n. Male holotype. <bold>1</bold> Carapace <bold>2</bold> Chelicera, dorsal aspect <bold>3</bold> Cutting edge of movable finger with rows of granules <bold>4</bold> Telson, ventral aspect <bold>5</bold> Metasomal segment V and telson, lateral aspect <bold>6</bold> Ventral aspect, showing sternum, genital operculum, and pectines. Scale bars: 1 mm.</p></caption><graphic xmlns:xlink="http://www.w3.org/1999/xlink" xlink:href="zookeys-500-073-g001.jpg" position="float" orientation="portrait" xlink:type="simple" id="oo_42648.jpg"/></fig><fig id="F2" position="float" orientation="portrait"><label>Figures 7–13.</label><caption><p><italic><tp:taxon-name><tp:taxon-name-part taxon-name-part-type="genus">Alloscorpiops</tp:taxon-name-part> <tp:taxon-name-part taxon-name-part-type="species">troglodytes</tp:taxon-name-part></tp:taxon-name></italic> sp. n. Male holotype. Trichobothrial pattern <bold>7–9</bold> Chela, dorso-external, ventral and internal aspects <bold>10–12</bold> Patella, dorsal, external and ventral aspects <bold>13</bold> Femur, dorsal aspect. Scale bars: 1 mm.</p></caption><graphic xmlns:xlink="http://www.w3.org/1999/xlink" xlink:href="zookeys-500-073-g002.jpg" position="float" orientation="portrait" xlink:type="simple" id="oo_42649.jpg"/></fig><fig id="F3" position="float" orientation="portrait"><label>Figure 14.</label><caption><p>A typical cave of the Song Thanh Nature Reserve cave system. View of the entrance. [Photo courtesy of N.Q. Truong]</p></caption><graphic xmlns:xlink="http://www.w3.org/1999/xlink" xlink:href="zookeys-500-073-g003.jpg" position="float" orientation="portrait" xlink:type="simple" id="oo_42650.jpg"/></fig></tp:treatment-sec><tp:treatment-sec sec-type="Etymology"><title>Etymology.</title><p>The specific name refers to the natural habitat where the new species was found.</p></tp:treatment-sec><tp:treatment-sec sec-type="Description"><title>Description.</title><p>The general coloration is yellow to pale yellow. Carapace and tergites yellow. Metasomal segments yellow to pale yellow; telson yellow; base of aculeus yellow and tip slightly reddish. Chelicerae yellow without spots; teeth slightly reddish. Pedipalps yellow; chela fingers slightly red. Legs pale yellow. Venter pale yellow; pectines totally pale, almost white.</p><!--PageBreak--><!--PageBreak--><!--PageBreak--><!--PageBreak--><p><italic>Morphology.</italic> Carapace weakly granular, furrows moderately deep. Median eyes anterior to centre of carapace; three pairs of lateral eyes, the third pair only slightly smaller than the first two. Sternum pentagonal, longer than wide. Tergites weakly granulated, almost smooth; VII with four weakly marked carinae. Pectinal tooth count 9-9; fulcra absent. Sternites smooth and shiny; VII with four vestigial carinae and some punctations. Metasomal segment I wider than long; segment II as long as wide; segments III to V longer than wide; 10-8-8-8-7 carinae present on segments I to V, weakly marked; dorsal carinae on segments I–IV with a single, weakly marked posterior spinoid granule; metasomal tegument very weakly granulated almost smooth; ventral carina on segment V without spinoid granules. Telson vesicle totally smooth. Pedipalps: femur with dorsal internal, dorsal external, ventral internal and ventral external carinae moderately marked; tegument weakly granular. Patella with dorsal internal, ventral internal, dorsal external, ventral external and external carinae moderately marked; two/three inconspicuous spinoid granules present on internal aspect, the interno-ventral being slightly larger than the interno-dorsal granule; tegument weakly granular. Chela with dorsal marginal, external secondary, ventral internal and ventral carinae moderately to strongly marked; other carinae moderately to weakly marked; tegument granulated dorsally and ventrally. Chelal fingers with two longitudinal series of granules, almost fused, and a few inner accessory granules. Chelicerae dentition as in figure 2 (<xref ref-type="bibr" rid="B14">Vachon 1963</xref>); five/six teeth on ventro-internal face of movable finger. Trichobothriotaxy type <bold>C</bold>, as in figures 7–13 (<xref ref-type="bibr" rid="B15">Vachon 1974</xref>): see diagnosis.</p><!--PageBreak--><p><italic>Morphometric values (in mm) of male holotype</italic>. Total length (including telson) 20.9. Carapace: length 3.2; anterior width 2.1; posterior width 3.3. Mesosoma length 7.4. Metasomal segment I: length 0.9, width 1.2; II: length 1.1, width 1.1; III: length 1.2, width 1.0; IV: length 1.4, width 0.9; V: length 2.3, width 0.8, depth 0.7. Telson length 2.9. Vesicle: width 0.8, depth 0.8. Pedipalp: femur length 3.1, width 1.2; patella length 2.7, width 1.3; chela length 6.1, width 1.3, depth 1.2; movable finger length 3.1.</p></tp:treatment-sec><ref-list><ref id="B14"><mixed-citation xmlns:xlink="http://www.w3.org/1999/xlink" xlink:type="simple"><person-group><name name-style="western"><surname>Vachon</surname><given-names>M</given-names></name></person-group> (<year>1963</year>) <article-title>De l’utilité, en systématique, d’une nomenclature des dents des chélicères chez les Scorpions.</article-title><source>Bulletin du Muséum national d’Histoire naturelle</source>, <publisher-loc>Paris</publisher-loc> (<series>2è sér.</series>) <volume>35</volume>: <fpage>161</fpage>–<lpage>166</lpage>.</mixed-citation></ref><ref id="B15"><mixed-citation xmlns:xlink="http://www.w3.org/1999/xlink" xlink:type="simple"><person-group><name name-style="western"><surname>Vachon</surname><given-names>M</given-names></name></person-group> (<year>1974</year>) <article-title>Etude des caractères utilisés pour classer les familles et les genres de Scorpions (Arachnides). 1. La trichobothriotaxie en arachnologie. Sigles trichobothriaux et types de trichobothriotaxie chez les Scorpions.</article-title><source>Bulletin du Muséum national d’Histoire naturelle</source>, <publisher-loc>Paris</publisher-loc> (<series>3e sér. n° 140, Zool.</series>) <volume>104</volume>: <fpage>857</fpage>–<lpage>958</lpage>.</mixed-citation></ref></ref-list></tp:taxon-treatment>
